# Supplementary material for: CERI, CEFX, and CPI: Largely Improved Positive Controls for Testing Antigen-Specific T Cell Function in PBMC Compared to CEF
Source: Cells. 2021 Jan 27;10(2):248. doi: 10.3390/cells10020248 (PMC7911306; doi:10.3390/cells10020248)
Supplement: Supplementary file 1 [file cells-10-00248-s001.zip]

Archive with 4 entries (4 files):
- S Figures and Tables/Figure S1.docx
- S Figures and Tables/Figure S2.docx
- S Figures and Tables/Table S1 CERI Rationale.xls
- S Figures and Tables/Table S2 Donor Information.xlsx
