# Supplementary material for: CERI, CEFX, and CPI: Largely Improved Positive Controls for Testing Antigen-Specific T Cell Function in PBMC Compared to CEF
Source: Cells. 2021 Jan 27;10(2):248. doi: 10.3390/cells10020248 (PMC7911306; doi:10.3390/cells10020248)
Supplement: Supplementary file 1 [file cells-10-00248-s001.zip › S Figures and Tables/Table S1 CERI Rationale.xls]

## Sheet: Sheet1
Supplemental Table 1: Rationale for composing the CERI peptide pool to cover class I alleles for all races.
			Phenotypic frequency*
ALLELE	VIRUS	Peptides	African American	Caucasian	Hispanic	N.A.Indians	Asian
A0201	RSV	2	23.1	47	40.8	38.6	18
A0202	RSV	1	6.6	0	1.3	1.6	0.6
A0203	RSV	1	0	0.4	0	0	8.2
A0205	RSV	1	5.9	1.5	3	1.1	0.3
A0207	RSV	1	0	0	0	0	12.7
A0214	RSV	2	0	0	0	0	0
A0301	RSV	1	18.9	23.7	14	12.9	1.9
A1101	RSV	2	4.7	13.5	11.2	5.3	40.9
A2902	RSV	2	7	8.5	9.6	5.3	0.8
A6801	RSV	1	5.1	5.9	5.1	10.9	0.6
B0801	RSV	1	9	20.7	7.6	7.3	2.5
B1508	RSV	1	0	0	1.3	0	0.3
B1513	RSV	1	0	0	0	0	0.6
B1516	RSV	2	2	0	0.4	0.5	0.3
B4002	RSV	2	0.4	3	10	11.4	6.3
B5502	RSV	1	0.4	1.9	0	0	5
B5701	RSV	1	4.7	8.1	3.8	4.2	1.9
B5702	RSV	1	2.8	0	0	0	0
B5801	RSV	1	12.3	2.2	2.1	1.6	14.2
A0201	IAV	6	23.1	47	40.8	38.6	18
A0202	IAV	5	6.6	0	1.3	1.6	0.6
A0203	IAV	6	0	0.4	0	0	8.2
A0204	IAV	2	0	0	0	0	0
A0205	IAV	3	5.9	1.5	3	1.1	0.3
A0206	IAV	3	0	0.4	6.3	13.9	9.8
A0207	IAV	2	0	0	0	0	12.7
A0209	IAV	3	0	0	0	0	0
A0214	IAV	4	0	0	0	0	0
A0301	IAV	2	18.9	23.7	14	12.9	1.9
A1101	IAV	5	4.7	13.5	11.2	5.3	40.9
A2402	IAV	2	5.5	12.8	22.9	40.3	34.3
A3101	IAV	3	1.6	6.3	9.6	14.9	6
A3301	IAV	3	3.9	1.1	5.1	0.5	0.6
A6601	IAV	1	3.9	1.5	0.9	0	0.3
A6801	IAV	5	5.1	5.9	5.1	10.9	0.6
B0702	IAV	8	15.7	21	12	12.9	5
B0801	IAV	3	9	20.7	7.6	7.3	2.5
B1502	IAV	3	0.4	0	0	0	9.5
B1508	IAV	5	0	0	1.3	0	0.3
B1516	IAV	2	2	0	0.4	0.5	0.3
B1517	IAV	3	0.8	1.5	0.9	0.5	0.3
B2702	IAV	1	0	0.4	0	0	0
B2703	IAV	1	0	0	0	0	0
B2704	IAV	1	0	0	0	0	0.6
B2705	IAV	1	2.4	4.5	5.1	16.4	2.8
B2706	IAV	1	0	0	0	0.5	1.4
B2709	IAV	1	0	0	0	0	0
B3501	IAV	6	12.3	13.1	13.6	20.7	7.6
B3801	IAV	1	0.8	4.8	3.4	2.1	0.8
B39011	IAV	1	3.2	0.8	3.8	7.9	4.1
B4402	IAV	3	3.9	22	6.7	8.4	1.4
B5101	IAV	4	2.4	11	12	21.2	12.9
B5102	IAV	7	0.4	0	0.9	1.6	0.8
B5103	IAV	4	0	0	0	0	0
B5301	IAV	8	20	0.8	5.9	2.1	0
B5401	IAV	8	0	0	0	0	7.1
B5502	IAV	1	0.4	1.9	0	0	5
C0304	IAV	1	8.5	15.6	14	21.2	19.1
A0201	HCMV	4	23.1	47	40.8	38.6	18
A0202	HCMV	1	6.6	0	1.3	1.6	0.6
A0203	HCMV	3	0	0.4	0	0	8.2
A0204	HCMV	2	0	0	0	0	0
A0205	HCMV	1	5.9	1.5	3	1.1	0.3
A0206	HCMV	6	0	0.4	6.3	13.9	9.8
A0207	HCMV	1	0	0	0	0	12.7
A0209	HCMV	1	0	0	0	0	0
A0214	HCMV	1	0	0	0	0	0
A0301	HCMV	1	18.9	23.7	14	12.9	1.9
A1101	HCMV	2	4.7	13.5	11.2	5.3	40.9
A2402	HCMV	1	5.5	12.8	22.9	40.3	34.3
A2902	HCMV	3	7	8.5	9.6	5.3	0.8
A3101	HCMV	1	1.6	6.3	9.6	14.9	6
A3301	HCMV	3	3.9	1.1	5.1	0.5	0.6
A6601	HCMV	2	3.9	1.5	0.9	0	0.3
A6801	HCMV	3	5.1	5.9	5.1	10.9	0.6
A6802	HCMV	2	12.3	1.9	4.2	1.6	0
B0702	HCMV	2	15.7	21	12	12.9	5
B0801	HCMV	5	9	20.7	7.6	7.3	2.5
B1502	HCMV	2	0.4	0	0	0	9.5
B1508	HCMV	1	0	0	1.3	0	0.3
B1516	HCMV	5	2	0	0.4	0.5	0.3
B1517	HCMV	3	0.8	1.5	0.9	0.5	0.3
B2701	HCMV	2	0	0	0	0	0
B2703	HCMV	1	0	0	0	0	0
B2704	HCMV	3	0	0	0	0	0.6
B2705	HCMV	2	2.4	4.5	5.1	16.4	2.8
B2706	HCMV	2	0	0	0	0.5	1.4
B2709	HCMV	1	0	0	0	0	0
B3501	HCMV	2	12.3	13.1	13.6	20.7	7.6
B3801	HCMV	4	0.8	4.8	3.4	2.1	0.8
B39011	HCMV	2	3.2	0.8	3.8	7.9	4.1
B3909	HCMV	4	0	0	0	0	0
B4002	HCMV	3	0.4	3	10	11.4	6.3
B4402	HCMV	6	3.9	22	6.7	8.4	1.4
B5101	HCMV	1	2.4	11	12	21.2	12.9
B5103	HCMV	1	0	0	0	0	0
B5301	HCMV	2	20	0.8	5.9	2.1	0
B5401	HCMV	3	0	0	0	0	7.1
B5502	HCMV	3	0.4	1.9	0	0	5
B5801	HCMV	1	12.3	2.2	2.1	1.6	14.2
C0102	HCMV	1	0	5.6	10	16.9	25.7
C0304	HCMV	2	8.5	15.6	14	21.2	19.1
C0702	HCMV	4	17.1	23.3	23.2	24	35.2
A0201	EBV	16	23.1	47	40.8	38.6	18
A0202	EBV	20	6.6	0	1.3	1.6	0.6
A0203	EBV	20	0	0.4	0	0	8.2
A0204	EBV	10	0	0	0	0	0
A0205	EBV	16	5.9	1.5	3	1.1	0.3
A0206	EBV	24	0	0.4	6.3	13.9	9.8
A0207	EBV	6	0	0	0	0	12.7
A0209	EBV	9	0	0	0	0	0
A0214	EBV	10	0	0	0	0	0
A0301	EBV	4	18.9	23.7	14	12.9	1.9
A1101	EBV	3	4.7	13.5	11.2	5.3	40.9
A2402	EBV	2	5.5	12.8	22.9	40.3	34.3
A2902	EBV	1	7	8.5	9.6	5.3	0.8
A3101	EBV	2	1.6	6.3	9.6	14.9	6
A3301	EBV	2	3.9	1.1	5.1	0.5	0.6
A6801	EBV	2	5.1	5.9	5.1	10.9	0.6
A6802	EBV	10	12.3	1.9	4.2	1.6	0
B0702	EBV	9	15.7	21	12	12.9	5
B0801	EBV	9	9	20.7	7.6	7.3	2.5
B1502	EBV	4	0.4	0	0	0	9.5
B1508	EBV	2	0	0	1.3	0	0.3
B1509	EBV	1	0	0	0	0	0
B1510	EBV	1	0	0	0.4	0	0
B1513	EBV	1	0	0	0	0	0.6
B1516	EBV	1	2	0	0.4	0.5	0.3
B1517	EBV	5	0.8	1.5	0.9	0.5	0.3
B2701	EBV	2	0	0	0	0	0
B2702	EBV	2	0	0.4	0	0	0
B2703	EBV	3	0	0	0	0	0
B2704	EBV	3	0	0	0	0	0.6
B2705	EBV	3	2.4	4.5	5.1	16.4	2.8
B2706	EBV	2	0	0	0	0.5	1.4
B2709	EBV	3	0	0	0	0	0
B3501	EBV	4	12.3	13.1	13.6	20.7	7.6
B3801	EBV	4	0.8	4.8	3.4	2.1	0.8
B39011	EBV	3	3.2	0.8	3.8	7.9	4.1
B3909	EBV	3	0	0	0	0	0
B4002	EBV	1	0.4	3	10	11.4	6.3
B4402	EBV	9	3.9	22	6.7	8.4	1.4
B5101	EBV	4	2.4	11	12	21.2	12.9
B5102	EBV	4	0.4	0	0.9	1.6	0.8
B5103	EBV	4	0	0	0	0	0
B5301	EBV	5	20	0.8	5.9	2.1	0
B5401	EBV	5	0	0	0	0	7.1
B5502	EBV	2	0.4	1.9	0	0	5
B5701	EBV	2	4.7	8.1	3.8	4.2	1.9
B5702	EBV	1	2.8	0	0	0	0
C0102	EBV	4	0	5.6	10	16.9	25.7
C0304	EBV	4	8.5	15.6	14	21.2	19.1
C0702	EBV	3	17.1	23.3	23.2	24	35.2
S. Table 1. Rationale for composing the CERI peptide pool to cover class I alleles for all races. We retrieved from the IEDB [ PMID: 18515843] all CD8 T cell epitopes that are recognized by humans in the context of the natural infection caused by HCVM, RSV, EBV and IV, selecting those with 9 residues, which is the optimal size for binding to HLA class I molecules. Next, we predicted HLA I binding…

## Sheet: Sheet2
	Compatibility Report for S Table 2.xls
	Run on 1/15/2021 14:07
	If the workbook is saved in an earlier file format or opened in an earlier version of Microsoft Excel, the listed features will not be available.
	Minor loss of fidelity			# of occurrences	Version
	Some cells or styles in this workbook contain formatting that is not supported by the selected file format. These formats will be converted to the closest format available.			4	Excel 97-2003
